# Supplementary material for: Complex Genomic Rearrangement Involving the TBX4 Promoter Manifesting With Variable Expressivity in a Five‐Generation Family
Source: Hum Mutat. 2026 Aug 3;2026:7278477. doi: 10.1155/humu/7278477 (PMC13430282; doi:10.1155/humu/7278477)
Supplement: Supplementary file 1 — Supporting Information Additional supporting information can be found online in the Supporting Information section. Table S1: Candidate SNVs and small indels identified within the TBX4 lung‐specific super‐enhancer. Table S2: Candidate SNVs and small indels identified within the TBX4 promoter. Table S3: Candidate SNVs and small indels identified within the TBX4 TAD. Table S4: Three variants, rs997855798, rs118168361, and rs1568707257, identified using Codex, family pedigree segregation, and long read WGS analyses to map in trans to the described complex genomic rearrangement (CGR). Figure S1: Integrated genomic viewer (IGV) visualization of the described complex genomic rearrangement (CGR) involving the TBX4 promoter region. Figure S2: Schematic representation of chromosome 17q23.2 region encompassing CGR involving the putative regulatory promoter region, exon 1, and part of intron 1‐2 of TBX4. Figure S3: IGV visualization of CGR with the family pedigree. Figure S4: Proposed mechanism of CGR formation. Figure S5: Genomic context of the putative regulatory SNPs within the TBX4 enhancer. Figure S6: Transcript‐level expression of TBX4 across human tissues based on the GTEx data. [file HUMU-2026-7278477-s001.zip]

Archive with 5 entries (5 files):
- Table S4 new.xlsx
- Table S3_TBX4 TAD variants revised.xlsx
- Table S2_Promoter variants_revised.xlsx
- Supplement_revised.docx
- Table S1_enhancer variants revised_07-23-26.xlsx
