# Supplementary material for: Complex Genomic Rearrangement Involving the TBX4 Promoter Manifesting With Variable Expressivity in a Five‐Generation Family
Source: Hum Mutat. 2026 Aug 3;2026:7278477. doi: 10.1155/humu/7278477 (PMC13430282; doi:10.1155/humu/7278477)
Supplement: Supplementary file 1 — Supporting Information Additional supporting information can be found online in the Supporting Information section. Table S1: Candidate SNVs and small indels identified within the TBX4 lung‐specific super‐enhancer. Table S2: Candidate SNVs and small indels identified within the TBX4 promoter. Table S3: Candidate SNVs and small indels identified within the TBX4 TAD. Table S4: Three variants, rs997855798, rs118168361, and rs1568707257, identified using Codex, family pedigree segregation, and long read WGS analyses to map in trans to the described complex genomic rearrangement (CGR). Figure S1: Integrated genomic viewer (IGV) visualization of the described complex genomic rearrangement (CGR) involving the TBX4 promoter region. Figure S2: Schematic representation of chromosome 17q23.2 region encompassing CGR involving the putative regulatory promoter region, exon 1, and part of intron 1‐2 of TBX4. Figure S3: IGV visualization of CGR with the family pedigree. Figure S4: Proposed mechanism of CGR formation. Figure S5: Genomic context of the putative regulatory SNPs within the TBX4 enhancer. Figure S6: Transcript‐level expression of TBX4 across human tissues based on the GTEx data. [file HUMU-2026-7278477-s001.zip › Table S4 new.xlsx]

## Sheet: Sheet1
Sr no.	dBSNP ID	Segregation in the family	source_table	variant_key	AlphaGenome_variant_id	AlphaGenome_status	Computational_priority_tier	Computational_priority_score	Priority_notes	mother_specific_in_available_samples	prior_literature_candidate	AF_class	gnomAD_AF_for_priority	MAF_gnomAD v4	gnomAD4.1_joint_AF	CADD_class	CADD_PHRED	CADD_RAW	Enformer_max_abs	Enformer_SAD	Enformer_SAR	MOTIF_NAME	MOTIF_SCORE_CHANGE	TRANSCRIPTION_FACTORS	Consequence	SYMBOL	Existing_variation	AG_biology_targeted_max_abs_quantile	AG_biology_targeted_support_count_ge_0.99	AG_TBX4_RNA_max_abs_quantile	AG_TBX4_RNA_max_abs_raw	AG_TBX4_RNA_top_quantile	AG_TBX4_RNA_top_raw	AG_TBX4_RNA_top_biosample	AG_TBX2_RNA_max_abs_quantile	AG_TBX2_RNA_max_abs_raw	AG_BCAS3_RNA_max_abs_quantile	AG_BCAS3_RNA_max_abs_raw	AG_lung_regulatory_max_abs_quantile	AG_lung_regulatory_top_output_type	AG_lung_regulatory_top_quantile	AG_lung_regulatory_top_raw	AG_lung_regulatory_top_track	AG_lung_regulatory_top_biosample	AG_splicing_max_abs_quantile	AG_global_max_abs_quantile	AG_total_track_level_scores	AG_n_equal_global_max	AG_n_within_1e-4_of_global_max
1	rs997855798	only in III.3	S1_enhancer	chr17_61235610_A_G	chr17:61235610:A>G	scored	Tier 2 - moderate computational support	4	ultra-rare AF <0.001; CADD >=10	TRUE	FALSE	ultra_rare_AF_lt_0.001	3.957e-05	3.957e-05		CADD_10_to_20	11.18	1.07898							intron_variant	BCAS3	rs997855798	0.998757	3	0.991788	0.00667834	0.991788	0.00667834	SJCRH30	0.998757	0.0125821	0.939103	0.0037508	0.994571	DNASE	0.994571	0.465015	UBERON:0002168 DNase-seq	left lung	0.988224	0.998757	13577	1	1
2	rs118168361	only in III.3	S3_TBX4_TAD	chr17_61418224_A_G	chr17:61418224:A>G	scored	Tier 2 - moderate computational support	4	rare AF <0.01; AlphaGenome targeted score in top quartile; TBX4 RNA raw effect in top quartile	TRUE	FALSE	rare_AF_lt_0.01	0.009934	0.009934		CADD_lt_10	2.433	0.216313	0.0002189	-0.0002189	-0.00011957				downstream_gene_variant	LINC02875	rs118168361	0.999931	3	0.999931	0.0806689	0.999931	0.0806689	mesenchymal stem cell of adipose	0.999735	0.0528059	0.925572	0.00298429	0.999848	DNASE	0.999848	1.46417	UBERON:0002167 DNase-seq	right lung		0.999965	11315	1	32
3	rs1568707257	only in III.3	S1_enhancer	chr17_61267198_CAGGCATCTGCCACCATGCCCAGCTAATTTTTTGTATTTTTAGTAGAGACGAGGTTTCACCGTGTTAGCCAGGATGGTCTCG_C	chr17:61267198:CAGGCATCTGCCACCATGCCCAGCTAATTTTTTGTATTTTTAGTAGAGACGAGGTTTCACCGTGTTAGCCAGGATGGTCTCG>C	scored	Tier 2 - moderate computational support	4	rare AF <0.01; AlphaGenome targeted score in top quartile; TBX4 RNA raw effect in top quartile	TRUE	FALSE	rare_AF_lt_0.01	0.007587	0.007587		missing									intron_variant	BCAS3	rs1568707257	0.99998	5	0.99998	0.24739	0.99998	0.24739	progenitor cell of endocrine pancreas	0.999977	0.20424	0.999844	0.0641449	0.998786	CHIP_HISTONE	0.998786	0.121119	UBERON:0004222 Histone ChIP-seq H3K36me3	stomach smooth muscle	0.999286	0.99998	14282	66	1381
[truncated: 2 more columns]
