# Supplementary material for: Complex Genomic Rearrangement Involving the TBX4 Promoter Manifesting With Variable Expressivity in a Five‐Generation Family
Source: Hum Mutat. 2026 Aug 3;2026:7278477. doi: 10.1155/humu/7278477 (PMC13430282; doi:10.1155/humu/7278477)
Supplement: Supplementary file 1 — Supporting Information Additional supporting information can be found online in the Supporting Information section. Table S1: Candidate SNVs and small indels identified within the TBX4 lung‐specific super‐enhancer. Table S2: Candidate SNVs and small indels identified within the TBX4 promoter. Table S3: Candidate SNVs and small indels identified within the TBX4 TAD. Table S4: Three variants, rs997855798, rs118168361, and rs1568707257, identified using Codex, family pedigree segregation, and long read WGS analyses to map in trans to the described complex genomic rearrangement (CGR). Figure S1: Integrated genomic viewer (IGV) visualization of the described complex genomic rearrangement (CGR) involving the TBX4 promoter region. Figure S2: Schematic representation of chromosome 17q23.2 region encompassing CGR involving the putative regulatory promoter region, exon 1, and part of intron 1‐2 of TBX4. Figure S3: IGV visualization of CGR with the family pedigree. Figure S4: Proposed mechanism of CGR formation. Figure S5: Genomic context of the putative regulatory SNPs within the TBX4 enhancer. Figure S6: Transcript‐level expression of TBX4 across human tissues based on the GTEx data. [file HUMU-2026-7278477-s001.zip › Table S2_Promoter variants_revised.xlsx]

## Sheet: Promoter_Variants_annotated_out
III.2	III.3	IV.4	IV.5	Location	Existing_variation	Previously reported	Allele	Consequence	IMPACT	SYMBOL	Gene	Feature_type	Feature	BIOTYPE	INTRON	HGVSc	REF_ALLELE	UPLOADED_ALLELE	DISTANCE	STRAND	FLAGS	SYMBOL_SOURCE	HGNC_ID	MANE	MANE_SELECT	APPRIS	CCDS	AF	AFR_AF	AMR_AF	EAS_AF	EUR_AF	SAS_AF	gnomADg_AF	gnomADg_AFR_AF	gnomADg_AMI_AF	gnomADg_AMR_AF	gnomADg_ASJ_AF	gnomADg_EAS_AF	gnomADg_FIN_AF	gnomADg_MID_AF	gnomADg_NFE_AF	gnomADg_REMAINING_AF	gnomADg_SAS_AF	CLIN_SIG	SOMATIC	PHENO	PUBMED	TRANSCRIPTION_FACTORS
WT	HET	HET	HET	17:61451653-61451677	-	-	-	upstream_gene_variant	MODIFIER	TBX4	ENSG00000121075	Transcript	ENST00000644296.1	protein_coding	-	-	GCACTTCCCTGCCGCCGCCGCCCC	AGCACTTCCCTGCCGCCGCCGCCCC/A	745	1	-	HGNC	HGNC:11603	MANE_Select	NM_001321120.2	A1	CCDS82180.1	-	-	-	-	-	-	-	-	-	-	-	-	-	-	-	-	-	-	-	-	-	-
HET	WT	WT	WT	17:61451766-61451766	-	-	C	upstream_gene_variant	MODIFIER	TBX4	ENSG00000121075	Transcript	ENST00000644296.1	protein_coding	-	-	G	G/C	656	1	-	HGNC	HGNC:11603	MANE_Select	NM_001321120.2	A1	CCDS82180.1	-	-	-	-	-	-	-	-	-	-	-	-	-	-	-	-	-	-	-	-	-	-
HOM	HOM	HOM	HOM	17:61451942-61451942	rs8069802	-	G	upstream_gene_variant	MODIFIER	TBX4	ENSG00000121075	Transcript	ENST00000644296.1	protein_coding	-	-	A	A/G	480	1	-	HGNC	HGNC:11603	MANE_Select	NM_001321120.2	A1	CCDS82180.1	0.9964	0.9871	0.9986	1	1	1	0.997	0.9896	1	0.9985	1	1	1	1	1	0.9962	1	-	-	-	-	-
HET	WT	HOM	WT	17:61454041-61454041	rs4141079	Faber et al., 2025	C	intron_variant	MODIFIER	TBX4	ENSG00000121075	Transcript	ENST00000644296.1	protein_coding	1/8	ENST00000644296.1:c.-4+1464A>C	A	A/C	-	1	-	HGNC	HGNC:11603	MANE_Select	NM_001321120.2	A1	CCDS82180.1	0.278	0.202	0.2291	0.3452	0.2465	0.3783	0.2442	0.2045	0.2357	0.2001	0.2628	0.3275	0.2129	0.2959	0.2688	0.2519	0.3413	-	-	1	3847777239574160	-
HET	HET	HOM	HET	17:61454455-61454455	rs4968564	Lu et al., 2012	G	intron_variant	MODIFIER	TBX4	ENSG00000121075	Transcript	ENST00000644296.1	protein_coding	1/8	ENST00000644296.1:c.-4+1878C>G	C	C/G	-	1	-	HGNC	HGNC:11603	MANE_Select	NM_001321120.2	A1	CCDS82180.1	0.2762	0.1672	0.2536	0.3403	0.2704	0.3793	0.2502	0.179	0.2346	0.2186	0.2676	0.3191	0.2252	0.3129	0.2914	0.2673	0.3435	-	-	-	22678995	-
HET	HET	HOM	HET	17:61455503-61455503	rs3760368	-	C	intron_variant	MODIFIER	TBX4	ENSG00000121075	Transcript	ENST00000644296.1	protein_coding	1/8	ENST00000644296.1:c.-3-985G>C	G	G/C	-	1	-	HGNC	HGNC:11603	MANE_Select	NM_001321120.2	A1	CCDS82180.1	0.4704	0.3427	0.4726	0.623	0.4245	0.5317	0.4208	0.3482	0.3846	0.39	0.3897	0.6213	0.5013	0.4354	0.4402	0.4332	0.5004	-	-	-	-	-
HET	HET	HOM	HET	17:61455992-61455992	rs11867179	Kelemen et al., 2009	G	intron_variant	MODIFIER	TBX4	ENSG00000121075	Transcript	ENST00000644296.1	protein_coding	1/8	ENST00000644296.1:c.-3-496C>G	C	C/G	-	1	-	HGNC	HGNC:11603	MANE_Select	NM_001321120.2	A1	CCDS82180.1	0.2602	0.1589	0.2262	0.3403	0.2515	0.3476	0.2377	0.1714	0.211	0.2024	0.2871	0.3224	0.2173	0.2041	0.2748	0.2427	0.3213	-	-	1	1945461728763060	-
[truncated: 118 more columns]
